# Supplementary material for: Genotype-Specific Plastic Responses to Seed Bacteria under Drought Stress in Lactuca serriola
Source: Microorganisms. 2022 Aug 9;10(8):1604. doi: 10.3390/microorganisms10081604 (PMC9415285; doi:10.3390/microorganisms10081604)
Supplement: Supplementary file 1 [file microorganisms-10-01604-s001.zip]

Archive with 1 entries (1 files):
- microorganisms-1821256-supplementary.pdf
